# Supplementary material for: Recognition of Gonadal Development in Eriocheir sinensis Based on the Impulse of Love at First Sight
Source: Front Physiol. 2022 Apr 27;13:793699. doi: 10.3389/fphys.2022.793699 (PMC9091178; doi:10.3389/fphys.2022.793699)
Supplement: Supplementary file 2 [file DataSheet2.xlsx]

## Sheet: Sheet1
SampleID	ReadSum	BaseSum	GC(%)	N(%)	Q20(%)	Q30(%)
nonss1	21460963	6419101472	45.83	0	97.61	94.06
nonss2	22403453	6702949498	47.43	0	97.38	93.52
nonss3	20734642	6195976978	50.26	0	97.56	94.02
ss1	19306262	5772960666	43.4	0	96.47	91.83
ss2	27804523	8304738800	50.27	0	97.05	92.99
ss3	22730355	6781850674	48.23	0	97.02	92.93
